# Supplementary material for: A Unified Local Risk Map for Uncertainty-Aware Mobile Robot Navigation in Cluttered and Dynamic Environments
Source: Sensors (Basel). 2026 Jun 19;26(12):3900. doi: 10.3390/s26123900 (PMC13307091; doi:10.3390/s26123900)
Supplement: Supplementary file 1 [file sensors-26-03900-s001.zip]

Archive with 1 entries (1 files):
- sensors-4339751-supplementary.pdf
